# Supplementary material for: Multi-scale analysis of the characteristics of the changing landscape of the typical mountainous region of Southwest China over the past 40 years
Source: PeerJ. 2021 May 14;9:e10923. doi: 10.7717/peerj.10923 (PMC8127961; doi:10.7717/peerj.10923)
Supplement: Supplemental Information 1 — PAC: county code. [file peerj-09-10923-s001.xlsx]

## Sheet: Sheet1
PAC	NP 1980	PD 1980	LSI 1980	PAFRAC 1980	CONTAG 1980	SPLIT 1980	SHDI 1980	SHEI 1980	AI 1980	NP 1990	PD 1990	LSI 1990	PAFRAC 1990	CONTAG 1990	SPLIT 1990	SHDI 1990	SHEI 1990	AI 1990	NP 2000	PD 2000	LSI 2000	PAFRAC 2000	CONTAG 2000	SPLIT 2000	SHDI 2000	SHEI 2000	AI 2000	NP 2005	PD 2005	LSI 2005	PAFRAC 2005	CONTAG 2005	SPLIT 2005	SHDI 2005	SHEI 2005	AI 2005	NP 2010	PD 2010	LSI 2010	PAFRAC 2010	CONTAG 2010	SPLIT 2010	SHDI 2010	SHEI 2010	AI 2010	NP 2015	PD 2015	LSI 2015	PAFRAC 2015
530181	765	0.5877	20.7602	1.2253	62.2795	23.6821	1.8038	0.6835	96.9866	724	0.5562	20.6906	1.2216	62.1872	23.6792	1.8092	0.6856	96.9994	713	0.5478	20.5274	1.224	62.0946	23.3666	1.8156	0.688	97.0273	702	0.5393	20.4271	1.224	62.0285	23.3572	1.8201	0.6897	97.0446	680	0.5224	20.3238	1.2239	60.8204	23.3933	1.8265	0.7121	97.0623	502	0.3857	19.8574	1.2428
532924	1165	0.4599	30.0891	1.2319	61.3293	41.0199	1.8976	0.7007	96.7087	1114	0.4398	29.9108	1.2409	61.3816	32.8271	1.896	0.7001	96.7302	1103	0.4355	29.8681	1.2451	61.3759	32.8393	1.8965	0.7003	96.7355	1081	0.4268	29.7481	1.2527	61.4366	32.5748	1.8941	0.6994	96.7496	1070	0.4224	29.7345	1.2599	61.4213	32.5746	1.895	0.6998	96.7516	1032	0.4074	29.7636	1.292
530927	2389	0.9777	45.1617	1.2727	64.4052	21.7964	1.6501	0.6093	94.7951	2120	0.8676	44.9314	1.2809	63.5374	22.1907	1.6485	0.6247	94.8228	2137	0.8746	44.9396	1.2806	63.5257	22.2159	1.6492	0.6249	94.8218	1774	0.726	43.8067	1.3085	63.8621	22.4614	1.6373	0.6204	94.9594	1642	0.672	43.5272	1.3386	63.7522	22.4735	1.6446	0.6232	94.9939	1605	0.6569	43.456	1.3624
530524	1794	0.4762	31.1862	1.2142	60.6422	41.0005	1.8444	0.7191	97.1884	1480	0.3928	30.8893	1.2133	60.8214	40.7459	1.837	0.7162	97.2173	1479	0.3926	30.8876	1.2134	60.8198	40.7336	1.8371	0.7162	97.2175	1484	0.3939	30.8822	1.2131	60.8204	40.7316	1.8371	0.7162	97.218	1397	0.3708	30.6134	1.2134	60.63	41.5063	1.848	0.7205	97.2449	1045	0.2774	30.096	1.246
530121	662	1.3271	19.224	1.2505	52.0224	17.8123	2.2586	0.8559	95.5484	630	1.263	19.137	1.2506	51.9402	17.8649	2.2642	0.858	95.5728	628	1.259	19.0138	1.2501	51.9181	17.834	2.267	0.859	95.6064	606	1.2149	18.8355	1.2504	51.924	17.8175	2.2689	0.8598	95.6548	567	1.1367	18.14	1.2479	51.9262	17.6308	2.2781	0.8632	95.8437	347	0.6956	15.7159	1.2615
530422	889	1.1757	29.0575	1.3095	59.6294	18.0998	1.7851	0.6959	94.1565	854	1.1294	28.9542	1.3133	59.654	18.1242	1.7853	0.696	94.1792	839	1.1096	28.9089	1.3166	59.6068	18.1431	1.788	0.6971	94.1899	825	1.091	28.8326	1.319	59.5977	18.1477	1.7891	0.6975	94.207	764	1.0104	28.3833	1.3304	59.6659	17.9874	1.789	0.6975	94.3061	741	0.98	28.3026	1.349
532301	3378	0.7619	54.6064	1.2629	61.168	43.4249	1.8413	0.6799	95.311	3009	0.6786	54.1568	1.2912	61.2171	43.479	1.8411	0.6799	95.3517	3002	0.6771	54.0739	1.2916	61.1397	43.4294	1.8458	0.6816	95.3596	2890	0.6518	53.72	1.3047	61.122	43.3198	1.8484	0.6825	95.3919	2839	0.6403	53.6185	1.3125	61.1419	42.9019	1.8477	0.6823	95.401	2749	0.62	53.4404	1.339
530624	691	0.4015	25.9196	1.2047	64.9036	11.1921	1.5535	0.6252	96.5764	607	0.3527	25.8348	1.2341	64.8958	11.2566	1.5545	0.6256	96.5888	608	0.3533	25.8335	1.2335	64.8944	11.2569	1.5546	0.6256	96.5891	593	0.3446	25.7478	1.24	64.8958	11.2385	1.5551	0.6258	96.6015	573	0.333	25.6972	1.2589	64.9128	11.2258	1.5547	0.6257	96.6089	577	0.3353	26.0985	1.3012
532901	1000	0.5751	22.8085	1.2161	57.2545	27.8242	2.136	0.7887	97.101	949	0.5457	22.8315	1.2169	57.0516	28.3038	2.1467	0.7927	97.0985	947	0.5446	22.7932	1.2174	56.8714	28.7997	2.1564	0.7963	97.1052	917	0.5273	22.6478	1.2172	56.7428	28.8802	2.1642	0.7992	97.1271	761	0.4376	21.9811	1.2246	56.2103	29.0087	2.1974	0.8114	97.2276	584	0.3358	20.6392	1.2516
532326	2144	0.5318	43.1095	1.2665	69.0076	10.9359	1.5035	0.5423	96.1494	2108	0.5229	43.0489	1.2751	68.9794	10.883	1.5054	0.5429	96.1556	2104	0.5219	43.0411	1.2768	68.9927	10.8671	1.5047	0.5427	96.1564	2083	0.5167	42.9243	1.2808	69.0546	10.8253	1.5018	0.5417	96.1673	2059	0.5107	42.7993	1.2843	69.0607	10.6666	1.5021	0.5418	96.1794	1957	0.4854	42.4791	1.3287
533422	3091	0.4244	53.3389	1.2768	63.0078	83.441	1.7955	0.663	96.4282	2767	0.3799	53.0011	1.3506	62.8358	85.48	1.8059	0.6668	96.4523	2768	0.3801	52.9967	1.3506	62.8388	85.4655	1.8057	0.6668	96.4526	2768	0.3801	52.9967	1.3506	62.8388	85.4655	1.8057	0.6668	96.4526	2767	0.3799	52.9861	1.3505	62.8405	85.4636	1.8057	0.6668	96.4533	2752	0.3779	52.9879	1.3673
530113	1296	0.6952	33.5271	1.2614	58.9091	14.2819	1.9739	0.7289	95.7031	1198	0.6426	33.3194	1.2989	58.8678	14.3504	1.9775	0.7302	95.733	1187	0.6367	33.2848	1.3066	58.8977	14.2711	1.9762	0.7297	95.7379	1175	0.6303	33.2009	1.3109	58.9038	14.2307	1.9764	0.7298	95.7497	1161	0.6228	33.1223	1.3198	58.9008	14.2285	1.9771	0.7301	95.7607	1175	0.6303	33.4394	1.3293
530426	704	0.3643	20.8634	1.2122	64.1614	20.4113	1.6829	0.6561	97.4948	692	0.3581	20.8338	1.2124	64.1494	20.4123	1.6837	0.6564	97.4988	692	0.3581	20.818	1.2118	64.0619	20.3374	1.6881	0.6581	97.5016	584	0.3022	20.6131	1.2174	63.7731	20.3168	1.7041	0.6644	97.5314	570	0.295	20.5259	1.2182	63.7392	20.3902	1.7064	0.6653	97.5437	547	0.2831	20.5099	1.2263
532930	803	0.3176	29.2102	1.2627	60.7079	47.5549	1.9382	0.7157	96.8112	772	0.3054	29.0709	1.2746	60.7332	47.3419	1.9377	0.7155	96.8278	772	0.3054	29.0383	1.2744	60.7276	47.5312	1.9382	0.7157	96.8318	749	0.2963	29.004	1.2898	60.7327	48.2705	1.9381	0.7157	96.836	714	0.2824	28.9729	1.3217	60.699	48.3038	1.9401	0.7164	96.8401	725	0.2868	29.0316	1.3329
530921	2356	0.7086	42.6576	1.2349	62.0358	73.0925	1.7119	0.6674	95.8039	2003	0.6025	42.3009	1.2374	61.8487	78.6936	1.7234	0.6719	95.842	1987	0.5977	42.248	1.2375	61.8501	77.8704	1.7236	0.672	95.8476	1917	0.5766	41.9696	1.2386	61.8657	77.5973	1.7242	0.6722	95.877	1880	0.5655	41.8988	1.2395	61.8659	77.6165	1.7244	0.6723	95.8844	1409	0.4238	40.9004	1.2765
533323	463	0.1687	19.2196	1.2061	68.0286	18.0108	1.4642	0.5893	98.0524	389	0.1417	19.1602	1.2061	67.8932	18.7946	1.4713	0.5921	98.0595	388	0.1414	19.1562	1.206	67.8904	18.7963	1.4714	0.5921	98.0599	388	0.1414	19.1562	1.206	67.8904	18.7963	1.4714	0.5921	98.0599	367	0.1337	19.0252	1.2091	67.9339	18.8295	1.4703	0.5917	98.0749	356	0.1297	19.0238	1.2207
530117	945	0.9508	32.4386	1.2889	61.0206	56.507	1.7087	0.6662	94.3717	855	0.8602	32.2274	1.3026	61.093	57.6006	1.7073	0.6656	94.4122	844	0.8491	32.0947	1.3035	61.1053	57.2674	1.7079	0.6659	94.4376	823	0.828	32.0569	1.3077	61.075	57.5574	1.7097	0.6666	94.445	801	0.8059	31.9215	1.3107	61.079	57.2294	1.7105	0.6669	94.4714	794	0.7988	31.9869	1.3169
532628	1391	0.2636	32.9228	1.1993	67.5252	37.5414	1.6058	0.593	97.4879	1138	0.2157	32.5712	1.2327	67.5608	37.5497	1.6055	0.5929	97.5163	1131	0.2143	32.5674	1.2365	67.5347	37.5385	1.607	0.5934	97.5168	1127	0.2136	32.5477	1.2383	67.5263	37.5409	1.6075	0.5936	97.5185	1100	0.2084	32.4716	1.2466	67.5043	37.5281	1.609	0.5942	97.5252	1036	0.1963	32.3938	1.3109
530325	1467	0.4551	37.8661	1.22	60.0904	94.6758	1.9927	0.7187	96.3137	1274	0.3952	37.5778	1.232	60.1027	95.5016	1.9937	0.7191	96.3446	1269	0.3937	37.5288	1.2323	60.0853	95.6062	1.9949	0.7195	96.35	1242	0.3853	37.4783	1.2367	60.0843	95.8172	1.9953	0.7196	96.3554	1109	0.3441	37.241	1.2663	60.1018	96.2333	1.9953	0.7197	96.3806	1062	0.3295	37.2985	1.3138
532501	825	0.5296	22.819	1.197	58.5481	30.8273	2.105	0.7592	96.9569	751	0.4821	22.678	1.1951	58.4184	31.0173	2.1135	0.7623	96.9793	751	0.4821	22.678	1.1951	58.4184	31.0173	2.1135	0.7623	96.9793	732	0.4699	22.579	1.1946	58.3911	31.017	2.116	0.7632	96.9948	715	0.459	22.5228	1.1953	58.3964	30.9969	2.1161	0.7632	97.0034	605	0.3884	22.5325	1.2146
530926	2373	0.6368	39.284	1.2371	62.0924	18.3278	1.8408	0.6797	96.385	2195	0.589	39.0612	1.2381	62.2126	18.398	1.8355	0.6778	96.4065	2216	0.5946	39.1103	1.2375	62.1996	18.3953	1.836	0.678	96.4017	1993	0.5348	38.6668	1.2426	62.1974	18.3776	1.8379	0.6787	96.4456	1778	0.4771	37.9812	1.2504	62.1121	18.7793	1.8457	0.6815	96.5134	1748	0.4691	38.0448	1.2584
533324	774	0.1771	25.1832	1.2	64.0786	23.01	1.6517	0.6647	97.9229	617	0.1412	24.9672	1.247	63.7339	44.3067	1.6696	0.6719	97.9431	617	0.1412	24.9657	1.247	63.7334	44.2888	1.6697	0.6719	97.9432	617	0.1412	24.9657	1.247	63.7334	44.2888	1.6697	0.6719	97.9432	580	0.1327	24.7809	1.2774	63.8782	44.17	1.6636	0.6695	97.9597	579	0.1325	24.8808	1.3116
530702	677	0.5358	24.2498	1.2435	63.802	23.6674	1.754	0.6477	96.355	659	0.5215	24.3928	1.2463	63.5814	23.7676	1.7648	0.6517	96.3322	648	0.5128	24.2768	1.2459	63.5892	23.7576	1.7655	0.6519	96.3519	636	0.5033	23.9776	1.2441	63.4176	23.7136	1.7772	0.6563	96.4039	584	0.4622	23.7095	1.2494	63.1309	23.5347	1.7945	0.6626	96.4523	478	0.3783	23.392	1.2855
530111	612	0.9419	19.9321	1.2247	51.6175	23.5061	2.309	0.8749	95.9854	604	0.9296	19.83	1.2249	51.538	23.3654	2.3143	0.8769	96.0106	577	0.888	18.9835	1.2235	51.8732	20.8198	2.3067	0.8741	96.2098	557	0.8573	18.9529	1.2302	52.0699	19.2014	2.2973	0.8705	96.2159	536	0.8249	17.7509	1.2241	52.6833	16.6592	2.2791	0.8636	96.498	366	0.5633	15.4006	1.254
532627	2563	0.3324	49.8853	1.2128	66.0762	8.1566	1.6485	0.6087	96.7547	2161	0.2802	49.3951	1.2342	66.0146	8.1403	1.6537	0.6107	96.7893	2145	0.2782	49.3439	1.2354	66.0211	8.1307	1.6536	0.6106	96.7929	2145	0.2782	49.3449	1.2356	66.0202	8.1307	1.6536	0.6106	96.7928	2014	0.2612	49.1621	1.2632	66.0178	8.1064	1.6543	0.6109	96.8054	1946	0.2524	49.089	1.3177
532532	517	0.3898	19.4518	1.2098	62.5401	21.7884	1.6972	0.683	97.2575	395	0.2978	19.2984	1.2025	62.0048	24.2553	1.7247	0.6941	97.2856	396	0.2985	19.2823	1.2027	62.0043	24.2159	1.7248	0.6941	97.2884	396	0.2985	19.2823	1.2027	62.0043	24.2159	1.7248	0.6941	97.2884	384	0.2895	19.1604	1.2068	62.0221	24.0409	1.7249	0.6942	97.3089	356	0.2684	19.1157	1.2204
532932	1143	0.4834	34.9085	1.2573	63.0332	30.7932	1.8227	0.6574	95.991	1105	0.4674	34.8111	1.2634	63.0007	30.8202	1.8251	0.6583	96.0035	1104	0.4669	34.7923	1.2623	62.9931	30.858	1.8257	0.6585	96.0059	1104	0.4669	34.7923	1.2623	62.9931	30.858	1.8257	0.6585	96.0059	1031	0.4361	34.5859	1.28	62.6686	32.1777	1.8446	0.6653	96.0324	905	0.3828	34.2295	1.3508
532529	1807	0.8907	35.2146	1.2751	68.9947	4.396	1.4016	0.5311	95.6051	1617	0.797	34.8748	1.3039	69.5972	4.2831	1.3734	0.5204	95.6479	1617	0.797	34.8753	1.3038	69.5961	4.2835	1.3735	0.5204	95.6478	1607	0.7921	34.8598	1.3065	69.5831	4.2834	1.3743	0.5207	95.6501	1607	0.7921	34.8598	1.3065	69.5831	4.2834	1.3743	0.5207	95.6501	1553	0.7655	35.123	1.3388
530402	809	0.8535	27.0346	1.2754	58.8604	20.0822	1.847	0.7201	95.2171	806	0.8504	27.009	1.2752	58.7372	20.1962	1.8537	0.7227	95.2231	792	0.8356	26.8475	1.2778	58.5739	20.7185	1.8634	0.7265	95.2558	754	0.7955	26.7343	1.2885	58.5059	20.6922	1.8676	0.7281	95.2783	734	0.7744	26.5073	1.2944	58.3595	20.9518	1.8771	0.7318	95.3242	681	0.7185	26.3122	1.3421
530424	1298	1.0398	40.4552	1.3189	64.3803	42.6371	1.5654	0.5932	93.5233	1233	0.9877	40.34	1.3362	64.3854	42.8137	1.5661	0.5934	93.5433	1230	0.9853	40.2874	1.3362	64.3586	42.7453	1.5678	0.5941	93.5528	1212	0.9709	40.1921	1.3416	64.2899	42.7597	1.5718	0.5956	93.5703	1200	0.9613	40.1547	1.3451	64.2404	42.8934	1.5745	0.5966	93.5771	1163	0.9316	39.5826	1.3597
530723	1486	0.696	36.2712	1.236	63.5285	78.5615	1.6782	0.6359	95.6038	1368	0.6407	36.0558	1.2626	63.5164	79.3633	1.6802	0.6367	95.6317	1366	0.6398	36.0359	1.2623	63.5037	79.8016	1.681	0.637	95.6345	1342	0.6285	35.9747	1.2693	63.507	79.7664	1.6812	0.637	95.6425	1334	0.6248	35.9393	1.2731	63.4981	79.7699	1.6819	0.6373	95.6474	1223	0.5728	35.7265	1.3896
530326	3984	0.6772	59.3996	1.245	63.2711	15.2092	1.8677	0.6462	95.5604	3675	0.6246	58.9598	1.2614	63.308	15.1824	1.8674	0.6461	95.5949	3627	0.6165	58.8545	1.2664	63.2469	15.1629	1.8713	0.6474	95.6036	3442	0.585	58.6541	1.2906	63.2486	15.1807	1.8721	0.6477	95.6194	3287	0.5587	58.4311	1.3248	63.1812	15.3829	1.8767	0.6493	95.6374	3230	0.549	58.5056	1.3526
532524	1721	0.4551	37.1699	1.2245	61.0979	24.6566	1.9487	0.7028	96.6178	1543	0.408	36.8495	1.2426	61.2848	24.7269	1.9407	0.7	96.6484	1543	0.408	36.8493	1.2426	61.2848	24.7269	1.9407	0.7	96.6485	1498	0.3961	36.739	1.2503	61.2881	24.7311	1.941	0.7001	96.6593	1468	0.3882	36.6302	1.2552	61.3098	25.1544	1.9403	0.6998	96.67	1433	0.3789	36.7983	1.2797
532931	665	0.2972	24.6049	1.23	65.4753	25.5511	1.6532	0.6264	97.1444	636	0.2842	24.5583	1.2355	65.4631	25.1726	1.6541	0.6268	97.1505	627	0.2802	24.4751	1.2373	65.4413	25.0742	1.6557	0.6274	97.1615	617	0.2757	24.4551	1.2393	65.4405	25.0742	1.6559	0.6274	97.1641	527	0.2355	24.2129	1.2851	65.1654	25.0445	1.6716	0.6334	97.1964	518	0.2315	24.1763	1.3073
530826	1595	0.4657	35.9798	1.2574	68.4803	17.7836	1.4681	0.5563	96.5573	1452	0.424	35.613	1.2853	68.8016	17.4724	1.4537	0.5508	96.5928	1433	0.4184	35.5279	1.291	68.8419	17.3954	1.452	0.5502	96.6016	1417	0.4138	35.5223	1.2974	68.8338	17.3922	1.4524	0.5504	96.6022	1389	0.4056	35.5178	1.3095	68.7898	17.4008	1.4547	0.5512	96.6027	1364	0.3983	35.4755	1.3219
530421	570	0.7057	20.7282	1.2373	54.7138	43.3296	2.1548	0.8165	96.1234	565	0.6995	20.7412	1.2387	54.6302	43.5288	2.159	0.8181	96.1217	554	0.6859	20.6702	1.2426	54.5914	43.5051	2.1617	0.8191	96.1372	542	0.671	20.6343	1.2471	54.5718	43.55	2.163	0.8196	96.1458	540	0.6686	20.5483	1.2463	54.5022	43.8107	2.1675	0.8213	96.1649	509	0.6302	20.31	1.2575
532530	1572	0.4358	41.1099	1.2568	66.1343	25.3518	1.4783	0.5949	96.1319	1088	0.3016	40.5282	1.3232	66.5819	26.5148	1.4602	0.5876	96.1888	1088	0.3016	40.5282	1.3232	66.5819	26.5148	1.4602	0.5876	96.1888	1053	0.2919	40.4311	1.3425	66.5955	26.48	1.4599	0.5875	96.1985	1049	0.2908	40.4096	1.3446	66.6045	26.4795	1.4595	0.5874	96.2006	1011	0.2803	40.4835	1.402
530122	1169	0.8751	30.2384	1.2471	54.8715	26.7094	2.1239	0.8048	95.5013	1123	0.8407	30.1453	1.248	54.7684	26.928	2.1301	0.8071	95.5181	1125	0.8422	30.1645	1.2488	54.7113	26.8104	2.1328	0.8082	95.5152	1116	0.8354	30.1541	1.2488	54.69	26.8215	2.134	0.8086	95.517	1092	0.8175	30.0646	1.2485	54.4699	26.8351	2.146	0.8132	95.5347	881	0.6595	29.3361	1.2796
530823	1783	0.4003	36.8043	1.2211	66.9556	29.5869	1.5635	0.5925	96.9013	1667	0.3742	36.6672	1.2285	66.9206	29.7387	1.566	0.5934	96.9138	1634	0.3668	36.6134	1.2347	66.8836	29.4973	1.5681	0.5942	96.919	1601	0.3594	36.4126	1.2371	66.9126	29.1087	1.5676	0.594	96.9371	1589	0.3567	36.35	1.2405	66.9195	29.0678	1.5674	0.5939	96.9428	1386	0.3111	36.4145	1.3091
530824	5053	0.6719	57.2344	1.2506	66.2107	12.7877	1.6569	0.5976	96.1826	4629	0.6155	56.7527	1.2554	66.3478	12.7413	1.6513	0.5956	96.2158	4624	0.6149	56.7395	1.2559	66.349	12.7144	1.6513	0.5956	96.2168	4246	0.5646	56.4233	1.263	66.1774	12.7202	1.6617	0.5993	96.2392	4074	0.5417	56.1886	1.2687	65.9038	12.8347	1.6773	0.605	96.2562	3347	0.4451	55.9878	1.4032
532801	3728	0.5432	49.6837	1.2262	63.1673	12.0033	1.8341	0.6615	96.5846	3647	0.5314	49.6147	1.2281	63.1001	12.1358	1.8381	0.663	96.5901	3500	0.5099	49.2569	1.2291	63.025	12.3123	1.8436	0.6649	96.6162	3281	0.478	48.9451	1.2387	62.987	12.3173	1.8468	0.6661	96.6391	2996	0.4365	48.3743	1.2585	62.9852	12.6518	1.8491	0.6669	96.6805	2765	0.4028	48.2303	1.3153
532502	861	0.4437	22.8866	1.2007	59.1635	47.4458	2.0302	0.7497	97.2246	722	0.3721	22.6142	1.2007	59.0416	49.5858	2.0389	0.7529	97.2625	722	0.3721	22.6142	1.2007	59.0416	49.5858	2.0389	0.7529	97.2625	677	0.3489	22.5463	1.2099	58.9502	49.7832	2.0443	0.7549	97.2724	668	0.3443	22.4969	1.2109	58.9061	49.6857	2.047	0.7559	97.2794	620	0.3195	22.4225	1.2267
533325	1005	0.2299	29.6498	1.2223	68.6865	6.3156	1.4546	0.5671	97.5078	886	0.2027	29.4925	1.2424	68.5031	6.4145	1.4646	0.571	97.5223	886	0.2027	29.4925	1.2424	68.503	6.4145	1.4646	0.571	97.5223	878	0.2008	29.4832	1.2455	68.5039	6.4139	1.4646	0.571	97.5232	861	0.197	29.447	1.2524	68.4824	6.4115	1.4658	0.5715	97.5265	849	0.1942	29.444	1.2649
530828	3323	0.3806	44.8193	1.2008	63.0762	169.792	1.7792	0.6742	97.2774	3095	0.3545	44.449	1.1978	63.3083	166.49	1.7685	0.6701	97.3003	3029	0.3469	44.4847	1.1981	63.2684	166.453	1.7704	0.6708	97.2981	2753	0.3153	44.0716	1.1976	63.2915	164.725	1.7705	0.6709	97.3247	2664	0.3051	43.9467	1.1974	63.2365	164.775	1.7738	0.6721	97.3329	1986	0.2275	43.3083	1.2338
533122	843	0.7418	27.1226	1.2592	60.7906	41.8636	1.8182	0.6889	95.5868	740	0.6511	27.0843	1.2999	60.7394	43.1351	1.8212	0.6901	95.594	738	0.6494	27.0311	1.3008	61.6929	42.9816	1.8242	0.6736	95.6046	718	0.6318	26.9037	1.3109	61.7045	42.9688	1.8245	0.6737	95.6275	718	0.6318	26.9037	1.3109	61.7045	42.9688	1.8245	0.6737	95.6275	713	0.6274	26.9021	1.3192
530902	1687	0.6595	40.4232	1.2746	61.4088	15.1159	1.7275	0.6735	95.4821	1483	0.5798	40.2685	1.2872	61.1937	16.0012	1.7393	0.6781	95.5018	1474	0.5762	40.1855	1.2874	61.1953	15.9425	1.7397	0.6783	95.5118	1448	0.5661	40.077	1.2892	61.1982	15.9446	1.7401	0.6784	95.5248	1381	0.5399	39.7611	1.2959	61.2306	15.857	1.7401	0.6784	95.5623	1269	0.4961	39.6615	1.3249
530523	2350	0.8408	50.0912	1.2706	60.1605	116.908	1.9078	0.6881	94.5961	2144	0.7671	49.7976	1.2866	60.1502	117.65	1.9099	0.6888	94.6298	2137	0.7646	49.753	1.2869	60.1283	117.299	1.9114	0.6894	94.6352	2083	0.7453	49.6123	1.2933	60.1249	117.188	1.9121	0.6896	94.6513	2079	0.7438	49.5972	1.2939	60.1149	117.181	1.9127	0.6899	94.6531	1916	0.6855	49.3651	1.3432
530502	2220	0.4577	40.7826	1.2212	61.3546	31.6242	1.9857	0.7009	96.7041	2066	0.426	40.4715	1.2269	61.3302	31.7169	1.9886	0.7019	96.7312	1981	0.4085	40.2737	1.2317	61.2584	31.3975	1.9935	0.7036	96.7489	1891	0.3899	40.0367	1.2372	61.203	31.4132	1.9978	0.7051	96.7698	1796	0.3703	39.915	1.2452	61.1149	31.5478	2.0033	0.7071	96.7809	1641	0.3384	39.8068	1.2987
533124	1446	0.7725	32.1232	1.26	60.0822	24.2614	1.8656	0.7069	95.8567	1257	0.6715	31.8352	1.2741	60.1403	24.4908	1.865	0.7067	95.8967	1262	0.6742	31.8412	1.2727	60.1344	24.3893	1.8652	0.7068	95.896	1257	0.6715	31.8293	1.2734	60.1094	24.4566	1.8666	0.7073	95.8979	1229	0.6566	31.7213	1.2778	60.0694	24.4764	1.8693	0.7083	95.9134	1064	0.5684	31.6009	1.3839
533321	631	0.2043	22.4532	1.1997	65.5034	24.1096	1.6316	0.6361	97.8346	581	0.1881	22.2841	1.2095	65.5215	24.0414	1.6317	0.6361	97.8529	581	0.1881	22.2841	1.2095	65.5215	24.0414	1.6317	0.6361	97.8529	581	0.1881	22.2841	1.2095	65.5215	24.0414	1.6317	0.6361	97.8529	542	0.1755	22.1886	1.2273	65.4887	24.0277	1.6338	0.637	97.8635	540	0.1748	22.1906	1.2382
532527	1230	0.7477	31.3406	1.2156	61.364	30.6639	1.794	0.6798	95.711	1092	0.6638	31.0239	1.2352	61.2064	30.7694	1.8046	0.6838	95.7589	1081	0.6571	30.9355	1.2363	61.1623	30.6702	1.8077	0.685	95.7725	1045	0.6352	30.8434	1.2463	61.0825	33.841	1.8124	0.6868	95.7866	1006	0.6115	30.7163	1.2602	60.7013	33.9082	1.8329	0.6945	95.8085	940	0.5714	30.7184	1.3169
530621	1110	0.748	29.5076	1.2134	65.0642	11.458	1.6108	0.6104	95.7869	941	0.6341	29.3684	1.2245	64.7865	11.523	1.6259	0.6161	95.8121	941	0.6341	29.3678	1.2246	64.7873	11.5223	1.6258	0.6161	95.8122	916	0.6172	29.3258	1.2288	64.7788	11.5146	1.6266	0.6164	95.8188	906	0.6105	29.26	1.2293	64.703	11.5131	1.6311	0.6181	95.8297	869	0.5856	29.3937	1.2502
530322	2157	1.084	43.9467	1.2749	58.2824	33.7396	2.0076	0.7241	94.4362	1952	0.981	43.676	1.3054	58.1006	34.2801	2.0191	0.7282	94.4739	1943	0.9765	43.6488	1.3066	58.0487	34.2536	2.0221	0.7293	94.478	1874	0.9418	43.5205	1.3251	57.997	34.2092	2.0259	0.7307	94.4958	1814	0.9116	43.2181	1.3447	57.9732	34.0877	2.0287	0.7317	94.5369	1765	0.887	43.6478	1.3892
532331	2158	0.6078	42.1634	1.2709	60.6298	12.5201	1.8467	0.6997	96.0159	2026	0.5706	42.0313	1.2856	60.506	12.5852	1.8538	0.7024	96.0302	2013	0.5669	42.0458	1.2886	60.5348	12.5287	1.8522	0.7018	96.0287	1928	0.543	41.8874	1.3028	60.5032	12.5229	1.8545	0.7027	96.0451	1893	0.5331	41.6869	1.3078	60.5087	12.5653	1.8551	0.7029	96.0653	1850	0.521	41.7348	1.3265
530128	2216	0.5238	44.1793	1.2177	62.7088	9.095	1.7929	0.6621	96.1379	1915	0.4526	43.7827	1.2376	62.6978	9.0842	1.7953	0.663	96.1748	1902	0.4495	43.7655	1.2392	62.6831	9.049	1.7961	0.6633	96.1765	1853	0.438	43.6416	1.2456	62.6831	9.0529	1.7966	0.6634	96.188	1812	0.4283	43.4359	1.2521	62.7594	8.8954	1.7934	0.6623	96.2069	1773	0.4191	44.4116	1.3071
530324	1496	0.4966	34.5984	1.2138	63.2438	89.7567	1.8309	0.6603	96.5023	1189	0.3947	34.0612	1.2341	63.7901	90.7915	1.8049	0.651	96.559	1175	0.3901	33.9134	1.2333	63.7508	90.7925	1.8081	0.6521	96.5756	1134	0.3764	33.9033	1.2401	63.7015	91.358	1.8108	0.6531	96.5771	1087	0.3608	33.8415	1.2511	63.5744	91.952	1.818	0.6557	96.5846	1010	0.3353	33.8333	1.301
532531	2594	0.839	55.7415	1.3603	71.2958	7.9665	1.2462	0.4722	94.2015	2352	0.7607	55.3317	1.4476	70.9967	7.8706	1.2228	0.4767	94.2427	2352	0.7607	55.3317	1.4476	70.9967	7.8706	1.2228	0.4767	94.2427	2332	0.7542	55.1036	1.4555	71.0208	7.8364	1.2223	0.4766	94.2676	2315	0.7487	54.9779	1.4616	71.0165	7.8173	1.223	0.4768	94.2817	2301	0.7442	54.9643	1.4775
532624	2462	1.0501	53.6418	1.3092	70.7536	18.0568	1.2573	0.4764	93.6499	2324	0.9913	53.4771	1.3154	70.9843	18.0608	1.2471	0.4726	93.67	2323	0.9908	53.4782	1.3159	70.9947	18.0336	1.2466	0.4724	93.6698	2292	0.9776	53.3987	1.3182	70.941	17.9961	1.2498	0.4736	93.6802	1866	0.7959	52.2928	1.3724	71.2789	17.9021	1.238	0.4691	93.8172	1813	0.7733	52.2351	1.4057
532625	972	0.3648	28.812	1.1991	60.5884	60.199	1.8909	0.7165	96.9389	882	0.331	28.6415	1.1992	60.6304	62.2485	1.8899	0.7161	96.9587	883	0.3314	28.5843	1.1981	60.6066	62.2125	1.8915	0.7167	96.9657	859	0.3224	28.5291	1.2002	60.6041	62.1932	1.8919	0.7169	96.9722	837	0.3141	28.499	1.2022	60.5314	62.2883	1.8959	0.7184	96.9765	773	0.2901	28.4603	1.2231
530321	2260	1.4141	49.1352	1.3068	57.4106	64.9835	1.9327	0.7137	93.0057	2012	1.259	48.6821	1.3489	57.3809	65.5746	1.9376	0.7155	93.0749	1981	1.2396	48.5891	1.3564	57.2774	65.482	1.9437	0.7177	93.0894	1961	1.2271	48.5527	1.3637	57.2596	65.498	1.9448	0.7182	93.0951	1928	1.2064	48.4177	1.3746	57.2208	65.4401	1.9479	0.7193	93.1159	1904	1.1914	48.3055	1.3861
533103	2455	0.8467	46.5596	1.2575	62.3842	38.1458	1.9339	0.6568	95.067	2209	0.7618	46.2749	1.2801	61.5558	38.974	1.9426	0.6721	95.0994	2195	0.757	46.0444	1.2798	61.5162	38.0002	1.9462	0.6733	95.126	2195	0.757	46.0444	1.2798	61.5162	38.0002	1.9462	0.6733	95.126	2071	0.7143	45.7028	1.2967	61.3675	38.0069	1.9562	0.6768	95.165	1853	0.6391	45.1946	1.3961
532521	1110	0.5111	25.695	1.1988	58.7374	62.6422	2.0453	0.7553	97.0354	950	0.4374	25.4834	1.1915	58.7186	65.417	2.0478	0.7562	97.0626	950	0.4374	25.4834	1.1915	58.7186	65.417	2.0478	0.7562	97.0626	920	0.4236	25.4125	1.1919	58.4287	66.0591	2.0639	0.7621	97.0736	888	0.4089	25.2572	1.1919	58.1828	66.0549	2.0781	0.7674	97.0955	837	0.3854	25.2416	1.1997
532822	3282	0.6117	56.5631	1.2748	60.7204	56.4253	1.9189	0.6921	95.5581	3186	0.5938	56.4195	1.2844	60.7791	56.4894	1.9163	0.6911	95.5698	3095	0.5768	55.7356	1.29	60.7962	55.2972	1.9182	0.6918	95.6257	2901	0.5407	55.3324	1.3202	60.7671	55.1411	1.9214	0.693	95.6592	2843	0.5299	55.2453	1.3351	60.786	55.1197	1.9207	0.6927	95.6664	2763	0.515	55.1559	1.3764
532823	3471	0.5064	49.7524	1.2372	66.0036	33.8799	1.7232	0.6082	96.5717	3426	0.4998	49.5111	1.2375	66.0383	33.9693	1.7222	0.6079	96.5892	2999	0.4375	46.2906	1.2435	66.4989	20.2015	1.7084	0.603	96.8225	2900	0.4231	46.1105	1.2503	66.5249	20.1797	1.7076	0.6027	96.8356	2455	0.3582	44.7716	1.3178	66.8158	20.8191	1.6963	0.5987	96.9325	2372	0.3461	44.7416	1.3825
530829	639	0.338	20.5861	1.183	59.9962	50.2642	1.8894	0.7366	97.4849	565	0.2989	20.5145	1.1862	59.9303	52.2978	1.8934	0.7382	97.495	528	0.2793	20.3174	1.1843	59.8864	51.9665	1.8971	0.7396	97.5225	444	0.2349	20.1249	1.2245	59.6312	52.6244	1.9113	0.7451	97.5504	444	0.2349	20.1249	1.2245	59.6312	52.6244	1.9113	0.7451	97.5504	440	0.2328	20.1288	1.2375
532925	853	0.559	25.2202	1.2189	58.8743	50.3364	1.9073	0.7436	96.5333	705	0.462	25.0536	1.2483	58.7238	52.1363	1.9161	0.747	96.56	699	0.4581	25.0173	1.2513	58.7071	52.462	1.9172	0.7475	96.5659	684	0.4483	24.9578	1.2583	58.684	52.4872	1.9188	0.7481	96.5752	668	0.4378	24.914	1.2681	58.7429	53.0597	1.9161	0.747	96.582	665	0.4358	24.923	1.2748
532526	1745	0.446	33.1547	1.1973	64.405	17.612	1.8348	0.6476	97.0538	1440	0.3681	32.5896	1.2059	64.4526	17.5499	1.8351	0.6477	97.1086	1430	0.3655	32.5324	1.2071	64.4479	17.5382	1.8356	0.6479	97.1143	1357	0.3468	32.4086	1.2163	64.3578	17.6071	1.8413	0.6499	97.1267	1344	0.3435	32.3141	1.2175	64.3583	17.5653	1.8417	0.65	97.1359	1270	0.3246	32.5618	1.2588
530822	3450	0.6524	55.4059	1.2519	63.884	35.5167	1.6192	0.6313	95.6257	3254	0.6153	55.1176	1.265	64.044	35.2123	1.6124	0.6286	95.6489	3258	0.6161	55.1307	1.2654	64.0461	35.1556	1.6123	0.6286	95.6479	3014	0.5699	54.7802	1.2944	63.9143	35.221	1.62	0.6316	95.6778	2959	0.5595	54.7328	1.3038	63.8571	35.9247	1.6231	0.6328	95.6818	2909	0.5501	54.7189	1.3152
532323	1247	0.8607	35.0404	1.2842	61.5888	27.0192	1.7525	0.6641	94.9149	1238	0.8545	34.9836	1.2859	60.4555	27.0151	1.7542	0.6839	94.9242	1237	0.8538	34.9667	1.2853	60.45	27.0124	1.7547	0.6841	94.927	1224	0.8448	34.9204	1.2915	60.4315	27.0407	1.756	0.6846	94.9347	1219	0.8414	34.8251	1.2927	60.5066	26.8773	1.7529	0.6834	94.9496	1175	0.811	34.6917	1.321
532324	1174	0.5186	32.443	1.2494	64.222	22.1421	1.7246	0.6369	96.2482	1087	0.4802	32.2528	1.2719	64.2182	22.1084	1.7262	0.6374	96.2724	1078	0.4762	32.2335	1.2741	64.2359	22.0844	1.7253	0.6371	96.2749	1062	0.4691	32.1755	1.2798	64.2028	22.0854	1.7274	0.6379	96.2826	1047	0.4625	32.0755	1.2853	64.1928	22.0685	1.7286	0.6383	96.2957	1032	0.4559	32.06	1.2982
532926	834	0.4796	25.0541	1.2212	61.4257	27.1206	1.7849	0.6959	96.725	759	0.4365	24.9141	1.2225	61.4032	27.1687	1.7871	0.6968	96.7458	745	0.4284	24.8376	1.2227	61.36	27.1484	1.7899	0.6978	96.7573	682	0.3922	24.6483	1.2269	61.2094	27.2247	1.7989	0.7013	96.7855	681	0.3916	24.6352	1.2272	61.2058	27.2263	1.7991	0.7014	96.7875	482	0.2772	24.1607	1.343
530821	2231	0.6087	41.4643	1.2727	65.3455	25.7363	1.5113	0.6082	96.1288	2058	0.5615	41.1845	1.3022	65.5823	25.5645	1.5013	0.6042	96.156	2058	0.5615	41.1661	1.3029	65.6155	25.4895	1.4998	0.6036	96.1578	1981	0.5405	41.0791	1.325	65.5392	25.58	1.5039	0.6052	96.1669	1961	0.535	41.0599	1.3342	65.512	25.5906	1.5053	0.6058	96.1688	1884	0.514	40.9476	1.367
530724	4455	0.7432	64.2586	1.3047	66.874	182.546	1.5804	0.57	95.222	4172	0.696	63.9342	1.3825	66.0916	186.237	1.5813	0.5839	95.2469	4168	0.6954	63.9185	1.3836	66.0862	186.247	1.5816	0.5841	95.2482	4164	0.6947	63.9119	1.385	66.0821	186.247	1.5819	0.5841	95.2488	4164	0.6947	63.9119	1.385	66.0821	186.247	1.5819	0.5841	95.2488	4149	0.6922	63.8777	1.3924
530103	327	0.9981	14.8687	1.2062	56.6621	15.3356	2.0358	0.7714	95.8886	323	0.9859	14.8289	1.2053	56.6769	15.3366	2.0355	0.7713	95.9018	302	0.9218	14.3509	1.2072	56.8036	15.3353	2.0373	0.772	96.0614	298	0.9096	14.3397	1.2103	56.7313	15.4086	2.0418	0.7737	96.0657	248	0.757	13.1363	1.2234	58.7191	11.483	1.959	0.7423	96.4521	221	0.6746	12.7792	1.264
532523	1524	0.8262	31.1323	1.2074	64.816	7.8215	1.5794	0.6158	95.9567	1391	0.7541	30.8825	1.2265	64.7698	7.8323	1.5836	0.6174	95.992	1391	0.7541	30.8762	1.2269	64.7639	7.8203	1.584	0.6175	95.9932	1372	0.7438	30.8197	1.2299	64.7833	7.8168	1.5834	0.6173	96.0011	1360	0.7373	30.7835	1.2317	64.7918	7.8143	1.5832	0.6172	96.0061	1355	0.7346	30.7806	1.234
530302	2701	1.75	43.9029	1.2684	56.3325	38.2229	2.0805	0.7504	93.7273	2546	1.6496	43.6676	1.2722	56.1683	38.59	2.0912	0.7542	93.7643	2567	1.6632	43.3511	1.2713	55.9958	38.8275	2.1029	0.7585	93.8137	2521	1.6334	42.9987	1.2714	55.9532	38.3708	2.108	0.7603	93.8681	2056	1.3321	41.4557	1.2975	55.0826	40.3118	2.165	0.7809	94.1083	1719	1.1137	40.5739	1.3959
530622	1626	0.509	37.3236	1.2192	65.4654	10.8294	1.7393	0.6139	96.2828	1419	0.4442	36.9993	1.2615	65.4251	10.8126	1.7432	0.6153	96.3176	1417	0.4436	36.9977	1.2622	65.4257	10.8126	1.7432	0.6153	96.3177	1379	0.4317	36.8289	1.2737	65.4224	10.7781	1.7442	0.6156	96.3359	1369	0.4285	36.7964	1.2782	65.4183	10.7721	1.7445	0.6157	96.3394	1341	0.4198	37.0487	1.3215
532626	1720	0.3405	38.3371	1.2015	62.8066	22.932	1.7806	0.6747	96.9559	1399	0.2769	37.8156	1.2176	62.1191	23.0159	1.7637	0.6876	96.9984	1397	0.2765	37.7769	1.2173	62.1122	22.9737	1.7642	0.6878	97.0018	1373	0.2718	37.7426	1.2204	62.1038	23.1071	1.7648	0.688	97.0047	1339	0.2651	37.5805	1.2277	62.0725	22.9379	1.7669	0.6889	97.0187	1297	0.2568	37.8753	1.2732
533102	730	0.7775	22.3713	1.2508	61.9647	13.6285	1.9266	0.68	96.1196	697	0.7423	22.2673	1.2543	62.0259	13.6284	1.9241	0.6791	96.1402	702	0.7477	22.2944	1.2526	61.9401	13.5453	1.9289	0.6808	96.1354	698	0.7434	22.2717	1.2533	61.9252	13.5432	1.9299	0.6812	96.1401	655	0.6976	22.138	1.2592	61.891	13.5187	1.9331	0.6823	96.167	542	0.5772	21.7988	1.3778
530323	1526	0.5509	35.8136	1.2094	64.4933	21.761	1.7055	0.6298	96.2037	1246	0.4498	35.2997	1.2385	63.8419	21.7344	1.6948	0.6422	96.2616	1237	0.4466	35.2184	1.2387	63.8199	21.733	1.6964	0.6428	96.2711	1194	0.431	35.1213	1.2517	63.7977	21.6945	1.6981	0.6435	96.2825	1179	0.4256	35.0628	1.2551	63.7464	21.6917	1.7011	0.6446	96.2901	1132	0.4087	34.931	1.2907
530521	995	0.5094	30.9155	1.2508	64.5617	24.5798	1.7456	0.6296	96.1297	857	0.4387	30.7491	1.2771	64.6942	24.3275	1.7397	0.6275	96.1512	856	0.4382	30.7384	1.2788	64.7103	24.2844	1.7389	0.6272	96.1526	856	0.4382	30.7384	1.2788	64.7103	24.2844	1.7389	0.6272	96.1526	860	0.4403	30.7514	1.2774	64.6939	24.2901	1.7398	0.6275	96.1511	814	0.4167	30.6736	1.3076
530126	1380	0.8215	34.9362	1.2399	59.5775	35.0142	1.9693	0.7103	95.2761	1157	0.6887	34.5721	1.281	59.3993	35.2503	1.9817	0.7147	95.3324	1156	0.6881	34.5831	1.2823	59.4143	35.204	1.9808	0.7144	95.3308	1106	0.6584	34.4539	1.3107	59.3632	35.2213	1.9846	0.7158	95.351	1084	0.6453	34.4351	1.3275	59.356	35.2226	1.9851	0.716	95.3538	1108	0.6595	34.1985	1.3064
532525	1637	0.5382	36.3461	1.2314	63.7157	11.6236	1.838	0.6487	96.3121	1467	0.4823	36.0445	1.2465	63.1615	11.6178	1.8272	0.659	96.3434	1467	0.4823	36.0445	1.2465	63.1615	11.6178	1.8272	0.659	96.3434	1444	0.4748	35.9701	1.2495	63.1548	11.6647	1.828	0.6593	96.3515	1440	0.4735	35.9389	1.2503	63.1413	11.6651	1.8289	0.6596	96.3551	1416	0.4656	35.913	1.2521
532322	1977	0.5085	38.2029	1.2222	64.068	7.671	1.6448	0.6412	96.5695	1758	0.4521	37.9052	1.2441	64.1423	7.6656	1.6427	0.6404	96.5983	1755	0.4514	37.9015	1.2446	64.1487	7.6605	1.6424	0.6403	96.5986	1703	0.438	37.7869	1.2533	64.1671	7.6494	1.642	0.6402	96.6099	1692	0.4352	37.7555	1.2559	64.1703	7.6435	1.642	0.6402	96.6131	1681	0.4323	37.7446	1.2597
530925	2335	1.0826	49.3826	1.3072	63.8904	13.9613	1.6415	0.6061	93.8938	2122	0.9838	49.1385	1.3273	63.8667	14.1539	1.644	0.6071	93.9257	2097	0.9722	48.8955	1.3291	63.9074	13.9726	1.6437	0.607	93.957	2072	0.9607	48.7601	1.3305	63.9095	13.9325	1.6443	0.6072	93.9748	1952	0.905	48.2078	1.3484	63.892	13.8011	1.648	0.6085	94.0472	1834	0.8503	48.1863	1.3906
530630	340	0.9721	17.1267	1.3295	62.4041	7.7463	1.6087	0.6474	95.2481	317	0.9064	17.0321	1.3401	62.273	7.788	1.6166	0.6506	95.2811	323	0.9235	17.0485	1.3384	62.2577	7.7915	1.6171	0.6508	95.2761	308	0.8806	17.0433	1.3496	62.2297	7.8017	1.6185	0.6513	95.2783	305	0.8721	17.0349	1.3516	62.2434	7.8049	1.618	0.6511	95.281	281	0.8034	16.7338	1.3827
530802	2911	0.7511	43.2778	1.2468	66.6496	7.7407	1.6646	0.5875	96.0551	2830	0.7302	43.0907	1.2482	66.818	7.6999	1.6562	0.5846	96.0729	2818	0.7271	43.0141	1.2488	66.814	7.6737	1.6569	0.5848	96.0805	2573	0.6639	42.7915	1.2568	66.5901	7.8094	1.6703	0.5896	96.1027	2417	0.6236	42.554	1.265	66.4149	8.3247	1.6811	0.5933	96.1261	1926	0.497	41.7461	1.3592
530127	1152	0.8536	30.0116	1.237	59.3598	38.1558	2.0437	0.7213	95.5503	1060	0.7854	29.6722	1.241	59.2113	37.6232	2.0549	0.7253	95.6081	1046	0.775	29.658	1.2437	59.2038	37.3433	2.0555	0.7255	95.6105	1009	0.7476	29.6498	1.2535	59.0166	38.321	2.0659	0.7292	95.6142	995	0.7372	29.5227	1.2555	58.9759	38.5744	2.0692	0.7303	95.6356	892	0.6609	29.0567	1.2933
530626	1028	1.3782	35.0571	1.3486	60.966	15.7683	1.66	0.6472	92.7979	929	1.2455	34.953	1.3757	60.9334	16.1198	1.6628	0.6483	92.8218	929	1.2455	34.9519	1.3757	60.9298	16.1195	1.663	0.6484	92.822	927	1.2428	34.9141	1.3753	61.9711	16.1273	1.6662	0.6314	92.8321	927	1.2428	34.9141	1.3753	61.9711	16.1273	1.6662	0.6314	92.8321	736	0.9867	33.1021	1.5209
530522	2764	0.4854	44.9678	1.2557	63.7319	8.0189	1.7118	0.6486	96.6137	2387	0.4192	44.4096	1.2603	63.5953	8.0024	1.7214	0.6523	96.6586	2377	0.4174	44.2798	1.2605	63.5577	7.9993	1.7241	0.6533	96.6693	2058	0.3614	43.8366	1.2718	63.5694	7.9856	1.7248	0.6536	96.7046	1926	0.3382	43.374	1.2786	63.5352	8.0051	1.7283	0.6549	96.7416	1680	0.295	43.2403	1.3461
530423	729	0.9854	27.6814	1.2959	59.5383	29.634	1.8485	0.7004	94.4508	705	0.953	27.6513	1.3012	59.5154	29.751	1.85	0.701	94.4571	690	0.9327	27.5424	1.3052	59.3896	30.3498	1.8574	0.7038	94.483	675	0.9124	27.4683	1.3132	59.2379	30.7758	1.8659	0.707	94.5008	671	0.907	27.4286	1.3134	59.2055	30.8127	1.8681	0.7079	94.5101	631	0.8529	27.3189	1.3356
530629	986	0.7114	31.0157	1.2684	59.2591	25.7312	1.6983	0.7082	95.3737	940	0.6782	30.9315	1.2992	59.1757	26.3816	1.7028	0.7101	95.3875	936	0.6753	30.8862	1.2993	59.1409	26.3553	1.7049	0.711	95.3954	894	0.645	30.755	1.3336	59.1214	26.2444	1.7066	0.7117	95.4167	892	0.6436	30.7345	1.3335	59.1323	26.2437	1.7062	0.7115	95.42	866	0.6248	30.6747	1.3794
532927	935	0.4287	25.5548	1.1992	60.8348	38.0316	1.8858	0.7146	97.0142	812	0.3723	25.4794	1.2079	60.6738	38.8882	1.8947	0.7179	97.0246	797	0.3654	25.4435	1.2119	60.64	38.9583	1.8966	0.7187	97.0296	788	0.3613	25.4215	1.2135	60.6265	38.9578	1.8974	0.719	97.0328	776	0.3558	25.3895	1.2161	60.5823	39.0151	1.8999	0.7199	97.0373	657	0.3012	25.3039	1.2762
533423	1614	0.3605	37.4563	1.2305	66.0915	83.2722	1.6065	0.6087	96.8595	1170	0.2614	36.7636	1.2865	66.1949	101.833	1.6047	0.6081	96.9215	1171	0.2616	36.7628	1.2861	66.1947	101.821	1.6047	0.6081	96.9215	1170	0.2614	36.7595	1.2861	66.1947	101.821	1.6048	0.6081	96.9219	1135	0.2535	36.6826	1.3028	66.1852	101.833	1.6055	0.6084	96.9288	1122	0.2506	36.6843	1.3181
532621	991	0.334	27.5311	1.1939	62.5673	44.5671	1.802	0.6828	97.2196	883	0.2976	27.4543	1.1953	62.3612	44.5609	1.8132	0.6871	97.2295	869	0.2928	27.376	1.1963	62.3591	44.5034	1.8138	0.6873	97.2383	865	0.2915	27.3326	1.1958	62.3386	44.4981	1.8152	0.6878	97.2432	824	0.2777	27.2007	1.1946	62.1844	44.5316	1.8242	0.6912	97.2592	729	0.2457	27.0958	1.2332
530102	271	0.8615	14.3077	1.2386	53.5964	24.1653	2.0637	0.8305	95.9936	264	0.8392	14.2747	1.2427	53.5881	24.0652	2.0653	0.8311	96.0054	240	0.763	13.5152	1.2452	54.126	19.7387	2.0522	0.8259	96.2618	231	0.7343	13.3981	1.2524	54.2538	19.4221	2.0473	0.8239	96.3011	218	0.693	12.798	1.2536	55.2644	15.9299	2.0086	0.8083	96.4992	196	0.6231	12.2692	1.2577
532329	1991	0.6759	42.2318	1.262	64.3877	12.1447	1.7269	0.6228	95.6046	1864	0.6328	42.0622	1.2804	63.4896	12.1435	1.7303	0.639	95.6234	1862	0.6321	42.0316	1.2815	63.492	12.1269	1.7304	0.639	95.627	1825	0.6196	41.9069	1.2895	63.4903	12.1021	1.731	0.6392	95.6409	1814	0.6158	41.9005	1.2927	63.4698	12.119	1.7321	0.6396	95.6418	1769	0.6006	42.3886	1.3217
532623	969	0.6499	31.825	1.2415	54.8493	47.3082	1.9062	0.7949	95.4327	872	0.5848	31.5408	1.2402	54.7987	47.386	1.9109	0.7969	95.4777	873	0.5855	31.5146	1.2398	54.7626	47.2798	1.9128	0.7977	95.4823	873	0.5855	31.5146	1.2398	54.7626	47.2798	1.9128	0.7977	95.4823	863	0.5788	31.5035	1.2407	54.7651	47.2797	1.9128	0.7977	95.484	842	0.5647	31.4806	1.2435
530827	1542	1.226	44.3015	1.2978	62.8986	15.3822	1.5067	0.6064	92.8529	1376	1.094	43.9947	1.3119	63.0954	15.3125	1.4994	0.6034	92.9047	1375	1.0932	43.9784	1.3132	63.0094	15.3386	1.5035	0.6051	92.9083	1074	0.8539	42.3662	1.3832	63.2353	14.595	1.5025	0.6047	93.1823	986	0.7839	41.3182	1.448	63.3737	14.1057	1.5015	0.6042	93.36	1006	0.7998	41.5258	1.4517
530112	1048	1.0913	24.1614	1.2275	53.7853	16.4964	2.1344	0.8322	95.9394	1003	1.0445	23.9071	1.2271	53.7178	16.222	2.1402	0.8344	95.99	973	1.0132	23.2098	1.2241	53.8473	15.6737	2.1404	0.8345	96.1255	931	0.9695	23.1186	1.227	53.8355	15.9363	2.1418	0.835	96.1433	890	0.9268	22.6834	1.2288	53.9894	15.781	2.1382	0.8336	96.2275	758	0.7894	21.6091	1.2531
533421	4030	0.3543	57.9393	1.2375	64.7575	76.0028	1.8467	0.6389	96.8747	3696	0.325	57.6124	1.2585	64.6812	92.8073	1.8521	0.6408	96.8932	3698	0.3252	57.6082	1.2583	64.6806	92.7895	1.8521	0.6408	96.8935	3698	0.3252	57.608	1.258	64.675	92.7922	1.8524	0.6409	96.8935	3528	0.3102	57.3274	1.2763	64.6006	92.7603	1.8575	0.6426	96.9094	3336	0.2933	57.3006	1.345
532923	1493	0.6138	34.6013	1.2336	61.7575	38.1499	1.7991	0.6817	96.1078	1442	0.5929	34.49	1.2374	60.7164	38.7393	1.7966	0.7005	96.1204	1419	0.5834	34.3286	1.2389	60.6562	38.8046	1.8007	0.702	96.1407	1420	0.5838	34.3149	1.2386	60.6444	38.8368	1.8014	0.7023	96.1425	1228	0.5049	33.6925	1.2833	59.9853	38.73	1.8375	0.7164	96.2215	1158	0.4761	33.6005	1.3441
530427	1346	0.3154	32.0114	1.2016	64.8063	38.1183	1.6913	0.6409	97.2922	1175	0.2754	31.8977	1.224	64.7095	38.6334	1.6969	0.643	97.303	1168	0.2737	31.8964	1.2275	64.7572	38.3945	1.6944	0.642	97.3031	1156	0.2709	31.8622	1.2295	64.7421	38.4078	1.6953	0.6424	97.3064	1139	0.2669	31.8403	1.2342	64.727	38.4067	1.6962	0.6427	97.3086	1141	0.2674	31.9838	1.2401
530381	3650	0.604	61.2241	1.2419	63.9798	17.3175	1.7879	0.631	95.4536	3124	0.517	60.5804	1.2824	64.1067	17.1724	1.7836	0.6295	95.5038	3072	0.5084	60.4393	1.2899	64.0781	17.0858	1.7857	0.6303	95.515	3011	0.4983	60.2567	1.2999	64.0763	17.0446	1.7864	0.6305	95.5292	2931	0.485	60.0537	1.3167	64.0509	17.2174	1.7884	0.6312	95.5449	2802	0.4637	59.9104	1.4114
530129	1951	0.5436	40.5284	1.2232	60.7786	25.4406	1.8986	0.7011	96.2083	1784	0.4971	40.2308	1.2305	60.7825	25.597	1.8999	0.7016	96.2383	1752	0.4882	40.185	1.2352	60.7744	25.5177	1.9005	0.7018	96.2431	1699	0.4734	40.0859	1.2439	60.7213	25.634	1.9038	0.703	96.2535	1593	0.4439	39.941	1.2625	60.7407	25.669	1.9035	0.7029	96.2682	1562	0.4352	39.9342	1.2831
530623	851	0.4229	33.2178	1.2977	59.2423	25.8838	1.7237	0.7188	95.8705	767	0.3811	33.0189	1.3755	59.358	25.8813	1.7198	0.7172	95.8969	767	0.3811	33.0189	1.3755	59.358	25.8813	1.7198	0.7172	95.8969	747	0.3712	32.9283	1.4059	59.2915	25.88	1.7235	0.7188	95.9096	746	0.3707	32.9122	1.4057	59.2994	25.8515	1.7233	0.7187	95.9118	823	0.4089	34.1446	1.4066
532622	1365	0.3528	32.2467	1.2027	63.0824	56.9035	1.8229	0.6732	97.1506	1075	0.2778	31.7088	1.2037	63.2146	56.498	1.8187	0.6716	97.2026	1068	0.276	31.6784	1.2041	63.1985	56.454	1.8197	0.672	97.2057	1060	0.274	31.6512	1.2047	63.2126	56.4452	1.8191	0.6718	97.2083	1004	0.2595	31.5143	1.2079	63.0968	56.9327	1.8261	0.6743	97.2227	912	0.2357	31.3748	1.2551
532922	851	0.4573	26.5544	1.2099	61.2564	29.7567	1.7283	0.6955	96.6433	752	0.4041	26.3034	1.2246	60.9482	30.4577	1.7453	0.7024	96.6795	748	0.402	26.2498	1.226	60.9414	30.374	1.746	0.7027	96.6871	737	0.3961	26.1672	1.2288	60.9553	30.2888	1.7458	0.7026	96.6986	716	0.3848	26.124	1.2383	60.8148	30.4028	1.7529	0.7054	96.7063	702	0.3773	26.2111	1.2482
532325	1194	0.7024	33.0529	1.2594	62.8511	39.3178	1.7183	0.6511	95.5807	1177	0.6924	32.9802	1.2631	62.8059	39.1382	1.7212	0.6522	95.5921	1173	0.69	32.9636	1.2635	62.7973	39.1207	1.7218	0.6524	95.5948	1173	0.69	32.9758	1.2652	62.7881	39.1594	1.7222	0.6526	95.5933	1104	0.6494	32.1337	1.2768	63.1771	24.943	1.7072	0.6469	95.7159	1029	0.6053	32.0338	1.3292
530125	1848	0.9659	37.7229	1.235	57.6744	40.764	2.0201	0.746	95.2301	1514	0.7914	37.273	1.2448	57.4412	43.4208	2.035	0.7515	95.2935	1517	0.7929	37.2803	1.2471	57.3979	43.4205	2.0373	0.7523	95.2928	1466	0.7663	37.1686	1.2556	57.3123	44.472	2.0425	0.7542	95.3088	1353	0.7072	37.0098	1.2792	57.0082	45.7868	2.0597	0.7606	95.333	1399	0.7312	37.6908	1.2823
530628	1222	0.4372	35.4538	1.2328	67.639	7.2423	1.4578	0.5683	96.2534	1153	0.4125	35.3278	1.2657	67.6173	7.247	1.4595	0.569	96.2677	1152	0.4121	35.3193	1.2656	67.6144	7.247	1.4597	0.5691	96.2688	1132	0.405	35.2672	1.278	67.6226	7.2434	1.4595	0.569	96.2747	1106	0.3957	35.1999	1.2977	67.6114	7.2345	1.4604	0.5694	96.283	1137	0.4068	35.4984	1.2958
530425	1302	0.8528	35.5035	1.286	66.9298	12.246	1.4828	0.5619	94.9	1240	0.8122	35.3902	1.2964	67.0234	12.2537	1.4792	0.5605	94.9171	1234	0.8083	35.3376	1.2941	67.0155	9.044	1.4801	0.5609	94.9257	1224	0.8017	35.3418	1.298	67.0001	9.0443	1.4809	0.5611	94.9252	1203	0.788	35.3292	1.3051	66.911	9.0451	1.4854	0.5628	94.9282	1167	0.7644	35.1186	1.3247
533123	1753	0.4063	34.3465	1.2158	64.3516	35.9965	1.7513	0.6467	97.0704	1591	0.3688	34.0435	1.2203	64.2511	35.9917	1.7582	0.6493	97.0986	1533	0.3553	33.6412	1.2229	64.3711	34.4941	1.7537	0.6476	97.1357	1384	0.3208	33.4454	1.2378	64.2344	34.6945	1.7617	0.6505	97.1544	1333	0.309	33.3894	1.247	64.1278	34.8734	1.7676	0.6527	97.1604	1181	0.2737	33.3239	1.345
530923	1239	0.3848	29.5679	1.2023	61.4559	35.95	1.8019	0.7025	97.1162	1008	0.3131	29.1944	1.2143	61.3619	40.9891	1.8088	0.7052	97.1562	997	0.3096	29.1692	1.2144	61.3597	40.9692	1.809	0.7053	97.1589	982	0.305	29.118	1.2167	61.3518	40.9629	1.8096	0.7055	97.1644	967	0.3003	29.0301	1.2185	61.2877	40.929	1.8133	0.707	97.1743	934	0.2901	29.0032	1.2275
532928	836	0.2997	25.2117	1.2093	62.9857	31.61	1.7365	0.677	97.392	738	0.2646	24.9909	1.2205	62.8723	31.6194	1.7435	0.6797	97.4175	746	0.2674	25.0216	1.2207	62.8649	31.4763	1.7437	0.6798	97.4141	738	0.2646	24.9979	1.223	62.8709	31.5032	1.7435	0.6798	97.4168	699	0.2506	24.8449	1.232	62.8639	31.3851	1.7448	0.6802	97.4344	628	0.2251	24.7663	1.2692
532327	1458	0.6813	35.1797	1.2745	65.6722	24.3409	1.576	0.5972	95.7311	1447	0.6761	35.0423	1.2773	65.7546	23.8639	1.5726	0.5959	95.7492	1442	0.6738	35.0071	1.2781	65.7587	23.8303	1.5726	0.5959	95.7539	1432	0.6691	34.966	1.2799	65.7689	23.8085	1.5724	0.5958	95.7594	1403	0.6556	34.8532	1.29	65.6572	23.8084	1.579	0.5983	95.775	1305	0.6098	34.622	1.3833
530625	1296	0.4671	33.3405	1.2287	60.2028	51.2386	1.8937	0.7175	96.5152	1132	0.408	33.2312	1.2441	60.1173	52.3067	1.8988	0.7195	96.5286	1132	0.408	33.2342	1.2443	60.117	52.3058	1.8988	0.7195	96.5282	1115	0.4019	33.1078	1.2454	60.1243	52.2519	1.899	0.7196	96.5426	1090	0.3929	33.0258	1.2506	60.1009	52.209	1.9006	0.7202	96.5527	908	0.3273	32.0619	1.3173
530722	3145	0.6385	51.0972	1.2442	63.6545	37.3999	1.8618	0.6441	95.8572	2973	0.6036	50.766	1.2603	63.7822	36.3798	1.8559	0.6421	95.8854	2966	0.6022	50.7565	1.261	63.7795	36.4258	1.856	0.6421	95.8862	2923	0.5934	50.6945	1.2668	63.7964	36.4206	1.8553	0.6419	95.8916	2918	0.5924	50.6727	1.2676	63.7734	36.4225	1.8567	0.6424	95.8937	2648	0.5376	50.3163	1.3442
530721	1890	0.305	36.4296	1.2189	65.9504	22.0009	1.8442	0.6263	97.4404	1563	0.2522	35.9247	1.2264	65.7732	21.9198	1.8567	0.6306	97.4797	1563	0.2522	35.9315	1.2262	65.7665	21.9693	1.8571	0.6307	97.4791	1560	0.2517	35.9201	1.2265	65.7477	21.9706	1.8582	0.6311	97.4802	1483	0.2393	35.7948	1.2346	65.7366	21.9598	1.8594	0.6315	97.4898	1413	0.228	35.6998	1.2542
530428	1128	0.415	25.6916	1.1964	63.0168	35.2383	1.8319	0.6765	97.3118	1012	0.3723	25.5157	1.1915	62.9625	35.8494	1.836	0.678	97.333	1010	0.3716	25.5739	1.1932	62.9493	35.7274	1.8363	0.6781	97.3264	929	0.3418	25.4859	1.1996	62.9353	35.7377	1.8375	0.6785	97.3369	897	0.33	25.3924	1.1992	62.9049	35.7391	1.8397	0.6794	97.3481	870	0.3201	25.4866	1.2031
532328	1342	0.663	33.9382	1.2487	60.8578	69.8234	1.9323	0.6969	95.8559	1262	0.6235	33.8925	1.2649	61.5592	73.5661	1.9403	0.6849	95.8628	1241	0.6131	33.8765	1.2711	61.543	73.5275	1.9414	0.6852	95.8652	1234	0.6096	33.8222	1.2727	61.5456	73.4059	1.9416	0.6853	95.8726	1231	0.6081	33.7943	1.2738	61.5138	73.5405	1.9435	0.686	95.8768	1232	0.6086	34.9245	1.3081
532528	1579	0.7136	36.3941	1.2687	63.5861	15.3267	1.6819	0.6373	95.6703	1472	0.6653	36.2355	1.3107	63.8639	15.3106	1.6691	0.6325	95.688	1472	0.6653	36.2355	1.3107	63.8639	15.3106	1.6691	0.6325	95.688	1470	0.6644	36.2382	1.3118	63.8637	15.3103	1.6691	0.6325	95.6876	1470	0.6644	36.2382	1.3118	63.8637	15.3103	1.6691	0.6325	95.6876	1415	0.6395	36.7476	1.3958
532929	966	0.221	27.5303	1.2002	67.7458	33.074	1.5154	0.5908	97.7256	911	0.2084	27.3575	1.2017	67.7189	33.4172	1.5175	0.5916	97.7414	913	0.2089	27.3556	1.2016	67.7185	33.4171	1.5176	0.5917	97.7416	907	0.2075	27.3474	1.2024	67.7186	33.4171	1.5176	0.5917	97.7423	789	0.1805	27.0602	1.2181	67.7189	33.48	1.519	0.5922	97.7693	777	0.1778	27.0674	1.2282
530922	2598	0.7099	47.7181	1.2401	62.6748	42.4616	1.7204	0.6519	95.5024	2236	0.611	47.3561	1.2494	62.6812	43.0929	1.7222	0.6526	95.5386	2236	0.611	47.3512	1.2489	62.6874	43.059	1.7219	0.6525	95.5391	2191	0.5987	47.1953	1.2502	62.6876	43.2561	1.7226	0.6527	95.5547	1937	0.5293	46.3445	1.2636	62.4923	43.0728	1.7364	0.6579	95.6396	1664	0.4547	46.563	1.3263
530328	2069	0.735	40.6044	1.2474	61.412	100.914	1.9796	0.6849	95.7139	1869	0.664	40.2873	1.267	61.3881	101.949	1.9829	0.686	95.7503	1861	0.6611	40.1683	1.2663	61.3246	101.84	1.9873	0.6876	95.7643	1826	0.6487	40.1215	1.2718	61.3167	101.874	1.9881	0.6878	95.7697	1805	0.6412	40.0309	1.2746	61.2549	109.297	1.992	0.6892	95.7805	1624	0.5769	39.5442	1.3355
530602	1388	0.6426	32.3984	1.2176	65.0526	16.4	1.7175	0.6195	96.1738	1222	0.5657	32.2725	1.2287	64.5066	16.6317	1.7479	0.6304	96.1942	1251	0.5791	32.2267	1.2261	64.437	16.642	1.7519	0.6319	96.2006	1245	0.5764	32.1473	1.2257	64.3961	16.6608	1.7546	0.6328	96.2111	1148	0.5315	31.8283	1.2368	64.2509	17.6821	1.7645	0.6364	96.2541	988	0.4574	31.4719	1.2962
530924	1210	0.4786	35.006	1.243	63.4787	53.7796	1.7526	0.6472	96.0955	1094	0.4327	34.7131	1.2619	63.5517	54.0823	1.7507	0.6465	96.1304	1085	0.4292	34.6803	1.2643	63.5589	54.0037	1.7505	0.6464	96.1344	1085	0.4292	34.6803	1.2643	63.5589	54.0037	1.7505	0.6464	96.1344	1050	0.4153	34.3783	1.2733	63.4554	53.8611	1.7578	0.6491	96.1714	1021	0.4038	34.3859	1.2955
530627	1972	0.5341	44.592	1.2677	64.6868	51.1145	1.5279	0.6149	95.814	1887	0.5111	44.5338	1.2911	64.5805	51.9444	1.5333	0.617	95.82	1886	0.5108	44.4962	1.2921	64.5686	52.8559	1.5341	0.6174	95.8239	1851	0.5013	44.4153	1.3032	64.5705	52.0906	1.5343	0.6175	95.8319	1821	0.4932	44.2481	1.3144	64.6158	51.2641	1.5328	0.6168	95.8484	1762	0.4772	44.3072	1.3774
530825	1240	0.2989	28.0072	1.2072	71.564	23.077	1.3178	0.5138	97.6234	1158	0.2791	27.9813	1.2109	71.4707	23.2786	1.3227	0.5157	97.626	1113	0.2683	27.9199	1.2153	71.5436	23.1539	1.3193	0.5144	97.6316	1036	0.2497	27.8326	1.2247	71.3924	23.1828	1.3273	0.5175	97.6406	1024	0.2468	27.8164	1.2273	71.3878	23.1915	1.3276	0.5176	97.6422	1003	0.2418	27.8491	1.2346
MEAN	1628.26	0.628991	35.4525	1.24203	62.5152	34.3467	1.77387	0.665736	96.0696	1474.38	0.574009	35.2228	1.25768	62.4421	35.1177	1.77576	0.667573	96.0958	1461.19	0.568965	35.1261	1.25874	62.4451	34.8826	1.77673	0.667796	96.1098	1413.12	0.55136	35.0079	1.26563	62.4304	34.9072	1.77861	0.668355	96.1247	1357.09	0.528879	34.8033	1.27497	62.4014	34.8477	1.78114	0.669426	96.1548	1267.91	0.489114	34.6748	1.31219
MAX	5053	1.75	64.2586	1.3603	71.564	182.546	2.309	0.8749	98.0524	4629	1.6496	63.9342	1.4476	71.4707	186.237	2.3143	0.8769	98.0595	4624	1.6632	63.9185	1.4476	71.5436	186.247	2.3067	0.8741	98.0599	4246	1.6334	63.9119	1.4555	71.3924	186.247	2.2973	0.8705	98.0599	4164	1.3321	63.9119	1.4616	71.3878	186.247	2.2791	0.8636	98.0749	4149	1.1914	63.8777	1.5209
MIN	271	0.1687	14.3077	1.183	51.6175	4.396	1.2462	0.4722	92.7979	264	0.1412	14.2747	1.1862	51.538	4.2831	1.2228	0.4726	92.8218	240	0.1412	13.5152	1.1843	51.8732	4.2835	1.2228	0.4724	92.822	231	0.1412	13.3981	1.1919	51.924	4.2834	1.2223	0.4736	92.8321	218	0.1327	12.798	1.1919	51.9262	4.2834	1.223	0.4691	92.8321	196	0.1297	12.2692	1.1997
[truncated: 14 more columns]
