# Supplementary material for: Multi-scale analysis of the characteristics of the changing landscape of the typical mountainous region of Southwest China over the past 40 years
Source: PeerJ. 2021 May 14;9:e10923. doi: 10.7717/peerj.10923 (PMC8127961; doi:10.7717/peerj.10923)
Supplement: Supplemental Information 2 [file peerj-09-10923-s002.xlsx]

## Sheet: Sheet1
NAME	NP 1980	PD 1980	LSI 1980	PAFRAC 1980	CONTAG 1980	SPLIT 1980	SHDI 1980	SHEI 1980	AI 1980	NP 1990	PD 1990	LSI 1990	PAFRAC 1990	CONTAG 1990	SPLIT 1990	SHDI 1990	SHEI 1990	AI 1990	NP 2000	PD 2000	LSI 2000	PAFRAC 2000	CONTAG 2000	SPLIT 2000	SHDI 2000	SHEI 2000	AI 2000	NP 2005	PD 2005	LSI 2005	PAFRAC 2005	CONTAG 2005	SPLIT 2005	SHDI 2005	SHEI 2005	AI 2005	NP 2010	PD 2010	LSI 2010	PAFRAC 2010	CONTAG 2010	SPLIT 2010	SHDI 2010	SHEI 2010	AI 2010	NP 2015	PD 2015	LSI 2015	PAFRAC 2015
Jinshan River	56329	0.5161	222.104	1.2531	62.2549	337.11	2.0244	0.6758	96.029	51817	0.4747	220.862	1.2817	62.1921	340.707	2.0293	0.6774	96.0517	51483	0.4717	220.482	1.2844	62.1601	340.225	2.0316	0.6782	96.0586	50569	0.4633	220.022	1.294	62.1499	339.847	2.0326	0.6785	96.067	49106	0.4499	218.997	1.3123	62.124	336.809	2.0351	0.6793	96.0857	46024	0.4217	218.311	1.4358
Irrawaddy River	5020	0.4339	57.1369	1.7956	93.8488	29.7529	2.50695	1.0332	146.368	4402.5	0.3645	56.5477	1.83885	93.2799	37.2653	2.5349	1.04555	146.416	4354.5	0.36165	56.3534	1.8394	93.2703	37.0292	2.5359	1.0459	146.425	4089	0.34595	56.1416	1.8461	93.2799	37.0156	2.53575	1.04585	146.435	3894.5	0.3307	55.8327	1.8599	93.2918	37.0124	2.53665	1.04595	146.455	3439	0.30055	55.5968	1.9843
Peral River	30986	0.5311	159.758	1.2339	62.7007	70.0514	2.0017	0.6682	96.1066	26786	0.4591	158.138	1.2587	62.7278	69.8251	2.0024	0.6684	96.147	26598	0.4559	157.814	1.2599	62.6944	69.7222	2.0048	0.6692	96.1551	25815	0.4425	157.411	1.2709	62.6564	69.8284	2.0075	0.6701	96.1652	24479	0.4196	156.568	1.2962	62.6258	69.8189	2.0103	0.6711	96.1862	22844	0.3915	156.308	1.4092
Red River	34010	0.457	169.653	1.2468	64.7831	197.957	1.8211	0.6301	96.3334	29797	0.4004	168.4	1.2894	64.7911	197.363	1.8223	0.6305	96.3611	29682	0.3989	168.314	1.2918	64.7851	190.989	1.8228	0.6306	96.363	28625	0.3847	167.817	1.3174	64.7711	190.816	1.8241	0.6311	96.374	27684	0.372	167.31	1.3501	64.76	191.294	1.8252	0.6315	96.3852	26986	0.3626	167.466	1.4166
Nu Jiang	13369.5	0.79245	123.374	1.8674	92.5577	232.479	2.8138	1.02485	144.098	11578	0.69055	122.528	1.90015	92.4943	241.949	2.81945	1.027	144.14	11471	0.6831	122.333	1.9028	92.4548	241.408	2.8221	1.028	144.154	10815.5	0.59235	121.255	1.95995	92.4257	241.129	2.82755	1.03005	144.25	10023.5	0.54925	119.99	2.0418	92.4106	241.99	2.8318	1.03155	144.329	9643.5	0.54035	120.021	2.1365
Lancang River	39875	0.4506	176.637	1.2361	63.6326	190.907	1.9655	0.6561	96.501	36656	0.4142	175.503	1.2458	63.6155	191.1	1.9678	0.6569	96.5239	35789	0.4044	174.229	1.2483	63.553	186.948	1.9729	0.6586	96.5497	33732	0.3812	173.402	1.262	63.5324	187.506	1.9749	0.6592	96.5664	31538	0.3564	172.166	1.2858	63.4868	191.403	1.9789	0.6606	96.5914	28357	0.3204	171.039	1.4189
[truncated: 14 more columns]
